# Supplementary material for: Methanol Oxidation at Platinum Coated Black Titania Nanotubes and Titanium Felt Electrodes
Source: Molecules. 2022 Sep 27;27(19):6382. doi: 10.3390/molecules27196382 (PMC9571902; doi:10.3390/molecules27196382)
Supplement: Supplementary file 1 [file molecules-27-06382-s001.zip]

Archive with 1 entries (1 files):
- molecules-1825930-supplementary.pdf
